# Supplementary material for: Hypothalamic representation of the imminence of predator threat detected by the vomeronasal organ in mice
Source: eLife. 2024 Oct 16;12:RP92982. doi: 10.7554/eLife.92982 (PMC11483128; doi:10.7554/eLife.92982)
Supplement: Figure 1—figure supplement 3—source data 1. [file elife-92982-fig1-figsupp3-data1.zip]

Archive with 1 entries (1 files):
- Figure1-S3.tif
